# Supplementary material for: Description of six new species of Lycocerus Gorham (Coleoptera, Cantharidae), with taxonomic note and new distribution data of some other species
Source: Zookeys. 2014 Nov 21;(456):85–107. doi: 10.3897/zookeys.456.8465 (PMC4329401; doi:10.3897/zookeys.456.8465)
Supplement: XML Treatment for Lycocerus hickeri [file zookeys.456.8465-treatment1.xml]

<!DOCTYPE tp:taxon-treatment
  PUBLIC "-//TaxonX//DTD Taxonomic Treatment Publishing DTD v0 20100105//EN" "tax-treatment-NSO.dtd">
<tp:taxon-treatment xmlns:tp="http://www.plazi.org/taxpub"><tp:treatment-meta><kwd-group><label>Taxon classification</label><kwd><named-content content-type="kingdom">Animalia</named-content></kwd><kwd><named-content content-type="order">Coleoptera</named-content></kwd><kwd><named-content content-type="family">Cantharidae</named-content></kwd></kwd-group><mixed-citation publication-type="journal"><person-group><name><surname>Yang</surname><given-names>Yuxia</given-names></name><name><surname>Su</surname><given-names>Junyan</given-names></name><name><surname>Yang</surname><given-names>Xingke</given-names></name></person-group><article-title>Description of six new species of <italic><tp:taxon-name><tp:taxon-name-part taxon-name-part-type="genus">Lycocerus</tp:taxon-name-part></tp:taxon-name></italic> Gorham (<tp:taxon-name><tp:taxon-name-part taxon-name-part-type="order">Coleoptera</tp:taxon-name-part></tp:taxon-name>, <tp:taxon-name><tp:taxon-name-part taxon-name-part-type="family">Cantharidae</tp:taxon-name-part></tp:taxon-name>), with taxonomic note and new distribution data of some other species</article-title><source>Zookeys</source><day>21</day><month>11</month><year>2014</year><volume>2014</volume><issue>456</issue><fpage>85</fpage><lpage>107</lpage><pub-id pub-id-type="doi">10.3897/zookeys.456.8465</pub-id></mixed-citation></tp:treatment-meta><tp:nomenclature><tp:taxon-name>
                                <tp:taxon-name-part taxon-name-part-type="genus">Lycocerus</tp:taxon-name-part>
                                <tp:taxon-name-part taxon-name-part-type="species">hickeri</tp:taxon-name-part>
                            </tp:taxon-name><tp:taxon-authority>Pic, 1934</tp:taxon-authority><xref ref-type="fig" rid="F7">Fig. 34</xref><tp:nomenclature-citation-list><tp:nomenclature-citation><tp:taxon-name><tp:taxon-name-part taxon-name-part-type="genus">Lycocerus</tp:taxon-name-part> <tp:taxon-name-part taxon-name-part-type="species">hickeri</tp:taxon-name-part></tp:taxon-name><comment> Pic, 1934: 46.</comment></tp:nomenclature-citation><tp:nomenclature-citation><tp:taxon-name><tp:taxon-name-part taxon-name-part-type="genus">Athemellus</tp:taxon-name-part> <tp:taxon-name-part taxon-name-part-type="species">hickeri</tp:taxon-name-part></tp:taxon-name><comment>: Kazantsev, 1999: 119.</comment></tp:nomenclature-citation></tp:nomenclature-citation-list></tp:nomenclature><tp:treatment-sec sec-type="Type specimens examined"><title>Type specimens examined.</title><p>Lectotype ♀ (NHMB): [p] “Asia, China”, [p] “coll. Richard \ Hicker, Wien”, [h] “<tp:taxon-name><tp:taxon-name-part taxon-name-part-type="species">hickeri</tp:taxon-name-part></tp:taxon-name> n. sp.”, [p] “<tp:taxon-name><tp:taxon-name-part taxon-name-part-type="genus">Athemus</tp:taxon-name-part></tp:taxon-name> \ <tp:taxon-name><tp:taxon-name-part taxon-name-part-type="species">hickeri</tp:taxon-name-part></tp:taxon-name> (Pic) \ det. S. Kasantsev 1996”, [p] “LECTOTYPUS”, [p] “<tp:taxon-name><tp:taxon-name-part taxon-name-part-type="family">CANTHARIDAE</tp:taxon-name-part></tp:taxon-name> \ CANTH00000915”.</p></tp:treatment-sec><tp:treatment-sec sec-type="Distribution"><title>Distribution.</title><p>China.</p></tp:treatment-sec><tp:treatment-sec sec-type="Remarks"><title>Remarks.</title><p>This species was described on the basis of female types, and its locality is not accurate within China. Here the abdominal sternite VIII (Fig. <xref ref-type="fig" rid="F7">34</xref>) of the female is illustrated for the first time: it is largely and roundly emarginated in middle and both sides of posterior margin, the portion between middle and lateral emarginations acute-angled at apex.</p></tp:treatment-sec><tp:treatment-sec><!--Section generated to contain objects referenced in tp:taxon-treatment.--><fig id="F7" position="float" orientation="portrait"><label>Figures 34–38.</label><caption><p>Abdominal sternite VIII of female, ventral view: <bold>34</bold> <italic><tp:taxon-name><tp:taxon-name-part taxon-name-part-type="genus">Lycocerus</tp:taxon-name-part> <tp:taxon-name-part taxon-name-part-type="species">hickeri</tp:taxon-name-part></tp:taxon-name></italic> (Pic, 1934) <bold>35</bold> <italic><tp:taxon-name><tp:taxon-name-part taxon-name-part-type="genus">Lycocerus</tp:taxon-name-part> <tp:taxon-name-part taxon-name-part-type="species">sichuanus</tp:taxon-name-part></tp:taxon-name></italic> sp. n. <bold>36</bold> <italic><tp:taxon-name><tp:taxon-name-part taxon-name-part-type="genus">Lycocerus</tp:taxon-name-part> <tp:taxon-name-part taxon-name-part-type="species">hubeiensis</tp:taxon-name-part></tp:taxon-name></italic> sp. n. <bold>37</bold> <italic><tp:taxon-name><tp:taxon-name-part taxon-name-part-type="genus">Lycocerus</tp:taxon-name-part> <tp:taxon-name-part taxon-name-part-type="species"> quadrilineatus</tp:taxon-name-part></tp:taxon-name></italic> sp. n. <bold>38</bold> <italic><tp:taxon-name><tp:taxon-name-part taxon-name-part-type="genus">Lycocerus</tp:taxon-name-part> <tp:taxon-name-part taxon-name-part-type="species">obscurus</tp:taxon-name-part></tp:taxon-name></italic> Pic, 1916. Scale bars: 1.0 mm.</p></caption><graphic xmlns:xlink="http://www.w3.org/1999/xlink" xlink:href="zookeys-456-085-g007.jpg" position="float" orientation="portrait" xlink:type="simple" id="oo_34453.jpg"/></fig></tp:treatment-sec></tp:taxon-treatment>
