# Supplementary material for: Description of six new species of Lycocerus Gorham (Coleoptera, Cantharidae), with taxonomic note and new distribution data of some other species
Source: Zookeys. 2014 Nov 21;(456):85–107. doi: 10.3897/zookeys.456.8465 (PMC4329401; doi:10.3897/zookeys.456.8465)
Supplement: XML Treatment for Lycocerus longihirtus [file zookeys.456.8465-treatment3.xml]

<!DOCTYPE tp:taxon-treatment
  PUBLIC "-//TaxonX//DTD Taxonomic Treatment Publishing DTD v0 20100105//EN" "tax-treatment-NSO.dtd">
<tp:taxon-treatment xmlns:tp="http://www.plazi.org/taxpub"><tp:treatment-meta><kwd-group><label>Taxon classification</label><kwd><named-content content-type="kingdom">Animalia</named-content></kwd><kwd><named-content content-type="order">Coleoptera</named-content></kwd><kwd><named-content content-type="family">Cantharidae</named-content></kwd></kwd-group><mixed-citation publication-type="journal"><person-group><name><surname>Yang</surname><given-names>Yuxia</given-names></name><name><surname>Su</surname><given-names>Junyan</given-names></name><name><surname>Yang</surname><given-names>Xingke</given-names></name></person-group><article-title>Description of six new species of <italic><tp:taxon-name><tp:taxon-name-part taxon-name-part-type="genus">Lycocerus</tp:taxon-name-part></tp:taxon-name></italic> Gorham (<tp:taxon-name><tp:taxon-name-part taxon-name-part-type="order">Coleoptera</tp:taxon-name-part></tp:taxon-name>, <tp:taxon-name><tp:taxon-name-part taxon-name-part-type="family">Cantharidae</tp:taxon-name-part></tp:taxon-name>), with taxonomic note and new distribution data of some other species</article-title><source>Zookeys</source><day>21</day><month>11</month><year>2014</year><volume>2014</volume><issue>456</issue><fpage>85</fpage><lpage>107</lpage><pub-id pub-id-type="doi">10.3897/zookeys.456.8465</pub-id></mixed-citation></tp:treatment-meta><tp:nomenclature><tp:taxon-name>
                                <tp:taxon-name-part taxon-name-part-type="genus">Lycocerus</tp:taxon-name-part>
                                <tp:taxon-name-part taxon-name-part-type="species">longihirtus</tp:taxon-name-part>
                                <object-id xmlns:xlink="http://www.w3.org/1999/xlink" content-type="zoobank" xlink:type="simple">http://zoobank.org/ED7AEC94-EC7F-4D6B-9B32-39F1DD945BC6</object-id>
                            </tp:taxon-name><tp:taxon-authority>Y. Yang &amp; X. Yang</tp:taxon-authority><tp:taxon-status xmlns:xlink="http://www.w3.org/1999/xlink" xlink:type="simple">sp. n.</tp:taxon-status><xref ref-type="fig" rid="F1">Figs 2</xref><xref ref-type="fig" rid="F4">, 8</xref><xref ref-type="fig" rid="F5">, 19</xref><xref ref-type="fig" rid="F5">–21</xref><!--PageBreak--></tp:nomenclature><tp:treatment-sec sec-type="Type material"><title>Type material.</title><p>Holotype ♂ (MHBU): CHINA, Yunnan, Yunlong, Tianchi Nat. Res., 9.VII.2011, leg. Hao-Yu Liu. Paratype: 1♂ (MHBU): same data as holotype. [Both transliterated from Chinese labels].</p></tp:treatment-sec><tp:treatment-sec sec-type="Distribution"><title>Distribution.</title><p>China (Yunnan).</p></tp:treatment-sec><tp:treatment-sec sec-type="Description"><title>Description.</title><p>Male (Fig. <xref ref-type="fig" rid="F1">2</xref>). Body black, mandibles dark brown, pronotum red, with a large black marking in center of disc, elytra red, black almost along the whole length of the first and second elytral interstices, more or less darkened at the third and fourth elytral interstices.</p><p>Head evenly narrowed behind eyes, surface densely and finely punctate, semilustrous, covered with dense, fine, yellowish brown decumbent pubescence; eyes moderately protruding, head width across eyes moderately wider than anterior margin of pronotum; terminal maxillary palpomeres long-triangular, arcuate and sharp at apical one-third length of inner margins; antennae (Fig. <xref ref-type="fig" rid="F4">8</xref>) extending to apical one-third length of elytra, antennomeres II nearly as long as wide at apices, III–XI flattened, III–VIII obliquely widened apically, nearly long-triangular, III about twice as long as wide at apices, IV slightly longer than III, IX–XI nearly parallel-sided, XI slightly longer than X and pointed at apices, IV–XI each with an oval to round smooth impression at apical part of outer margin.</p><p>Pronotum nearly as long as wide, widest near posterior margin, anterior margin arcuate, anterior angles rounded, lateral margins slightly diverging posteriorly, posterior angles rectangular, posterior margin slightly arcuate and narrowly bordered, disc moderately convex at posterolateral parts, surface punctate and pubescent like that of head, semilustrous.</p><p>Elytra about 5.8 times longer than pronotum, 4.0 times longer than humeral width, which about one-third wider than posterior margin of pronotum, lateral margins nearly parallel, elytral venations moderately developed, slightly costate.</p><p>Pro- and meso-outer tarsal claws each with a basal projection.</p><p>Abdominal sternite IX long-triangular. Aedeagus (Figs <xref ref-type="fig" rid="F5">19</xref>–<xref ref-type="fig" rid="F5">21</xref>): ventral process of each paramere normal and rounded at apex, distinctly narrowed at base and slightly bent dorsally in lateral view; dorsal fig distinctly shorter than ventral process, evenly narrowed apically, with inner angle widely rounded, outer angle obtuse-angled, inner margin nearly arcuate, apical margin rounded, around with long pubescence; laterophyse with apex pointed laterodorsally to outer angle of dorsal fig.</p><p>Female. Unknown.</p><p>Body length (males): 8.0–9.0 mm; width: 1.8–2.0 mm.</p></tp:treatment-sec><tp:treatment-sec sec-type="Etymology"><title>Etymology.</title><p>This specific name is derived from Latin <italic>longus</italic> (long) and <italic>hirtus</italic> (hairy), referring to its aedeagus: dorsal fig of each paramere covered with long pubescence along apical margin.</p></tp:treatment-sec><tp:treatment-sec sec-type="Diagnosis"><title>Diagnosis.</title><p>This species is similar to <italic><tp:taxon-name><tp:taxon-name-part taxon-name-part-type="genus">Lycocerus</tp:taxon-name-part> <tp:taxon-name-part taxon-name-part-type="species">gracilicornis</tp:taxon-name-part></tp:taxon-name></italic> sp. n., but the antennomeres III–VIII widened apically, nearly long-triangular; elytral venation moderately developed, slightly costate; aedeagus: dorsal fig of each paramere evenly narrowed apically, inner margin arcuate, apical margin around with long pubescence.</p></tp:treatment-sec><tp:treatment-sec><!--Section generated to contain objects referenced in tp:taxon-treatment.--><fig id="F1" position="float" orientation="portrait"><label>Figures 1–2.</label><caption><p>Male habitus, dorsal view: <bold>1</bold> <italic><tp:taxon-name><tp:taxon-name-part taxon-name-part-type="genus">Lycocerus</tp:taxon-name-part> <tp:taxon-name-part taxon-name-part-type="species">gracilicornis</tp:taxon-name-part></tp:taxon-name></italic> sp. n. <bold>2</bold> <italic><tp:taxon-name><tp:taxon-name-part taxon-name-part-type="genus">Lycocerus</tp:taxon-name-part> <tp:taxon-name-part taxon-name-part-type="species">longihirtus</tp:taxon-name-part></tp:taxon-name></italic> sp. n. Scale bars: 2.0 mm.</p></caption><graphic xmlns:xlink="http://www.w3.org/1999/xlink" xlink:href="zookeys-456-085-g001.jpg" position="float" orientation="portrait" xlink:type="simple" id="oo_34447.jpg"/></fig><fig id="F4" position="float" orientation="portrait"><label>Figures 7–15.</label><caption><p>Antennae, dorsal views (<bold>7, 8, 10, 12, 13, 15</bold> male; <bold>9, 11, 14</bold> female): <bold>7</bold> <italic><tp:taxon-name><tp:taxon-name-part taxon-name-part-type="genus">Lycocerus</tp:taxon-name-part> <tp:taxon-name-part taxon-name-part-type="species">gracilicornis</tp:taxon-name-part></tp:taxon-name></italic> sp. n. <bold>8</bold> <italic><tp:taxon-name><tp:taxon-name-part taxon-name-part-type="genus">Lycocerus</tp:taxon-name-part> <tp:taxon-name-part taxon-name-part-type="species">longihirtus</tp:taxon-name-part></tp:taxon-name></italic> sp. n. <bold>9–10</bold> <italic><tp:taxon-name><tp:taxon-name-part taxon-name-part-type="genus">Lycocerus</tp:taxon-name-part> <tp:taxon-name-part taxon-name-part-type="species">sichuanus</tp:taxon-name-part></tp:taxon-name></italic> sp. n.; <bold>11–12</bold> <italic><tp:taxon-name><tp:taxon-name-part taxon-name-part-type="genus">Lycocerus</tp:taxon-name-part> <tp:taxon-name-part taxon-name-part-type="species">hubeiensis</tp:taxon-name-part></tp:taxon-name></italic> sp. n. <bold>13</bold> <italic><tp:taxon-name><tp:taxon-name-part taxon-name-part-type="genus">Lycocerus</tp:taxon-name-part> <tp:taxon-name-part taxon-name-part-type="species">napolovi</tp:taxon-name-part></tp:taxon-name></italic> sp. n. <bold>14–15</bold> <italic><tp:taxon-name><tp:taxon-name-part taxon-name-part-type="genus">Lycocerus</tp:taxon-name-part> <tp:taxon-name-part taxon-name-part-type="species"> quadrilineatus</tp:taxon-name-part></tp:taxon-name></italic> sp. n. Scale bar: 1.0 mm.</p></caption><graphic xmlns:xlink="http://www.w3.org/1999/xlink" xlink:href="zookeys-456-085-g004.jpg" position="float" orientation="portrait" xlink:type="simple" id="oo_34450.jpg"/></fig><fig id="F5" position="float" orientation="portrait"><label>Figures 16–24.</label><caption><p>Aedeagus (<bold>16, 19, 22</bold> ventral view; <bold>17, 20, 23</bold> dorsal view <bold>18, 21, 24</bold> lateral view): <bold>16–18</bold> <italic><tp:taxon-name><tp:taxon-name-part taxon-name-part-type="genus">Lycocerus</tp:taxon-name-part> <tp:taxon-name-part taxon-name-part-type="species">gracilicornis</tp:taxon-name-part></tp:taxon-name></italic> sp. n. <bold>19–21</bold> <italic><tp:taxon-name><tp:taxon-name-part taxon-name-part-type="genus">Lycocerus</tp:taxon-name-part> <tp:taxon-name-part taxon-name-part-type="species">longihirtus</tp:taxon-name-part></tp:taxon-name></italic> sp. n. <bold>22–24</bold> <italic><tp:taxon-name><tp:taxon-name-part taxon-name-part-type="genus">Lycocerus</tp:taxon-name-part> <tp:taxon-name-part taxon-name-part-type="species">sichuanus</tp:taxon-name-part></tp:taxon-name></italic> sp. n. Scale bars: 1.0 mm.</p></caption><graphic xmlns:xlink="http://www.w3.org/1999/xlink" xlink:href="zookeys-456-085-g005.jpg" position="float" orientation="portrait" xlink:type="simple" id="oo_34451.jpg"/></fig></tp:treatment-sec></tp:taxon-treatment>
