# Supplementary material for: Description of six new species of Lycocerus Gorham (Coleoptera, Cantharidae), with taxonomic note and new distribution data of some other species
Source: Zookeys. 2014 Nov 21;(456):85–107. doi: 10.3897/zookeys.456.8465 (PMC4329401; doi:10.3897/zookeys.456.8465)
Supplement: XML Treatment for Lycocerus sichuanus [file zookeys.456.8465-treatment4.xml]

<!DOCTYPE tp:taxon-treatment
  PUBLIC "-//TaxonX//DTD Taxonomic Treatment Publishing DTD v0 20100105//EN" "tax-treatment-NSO.dtd">
<tp:taxon-treatment xmlns:tp="http://www.plazi.org/taxpub"><tp:treatment-meta><kwd-group><label>Taxon classification</label><kwd><named-content content-type="kingdom">Animalia</named-content></kwd><kwd><named-content content-type="order">Coleoptera</named-content></kwd><kwd><named-content content-type="family">Cantharidae</named-content></kwd></kwd-group><mixed-citation publication-type="journal"><person-group><name><surname>Yang</surname><given-names>Yuxia</given-names></name><name><surname>Su</surname><given-names>Junyan</given-names></name><name><surname>Yang</surname><given-names>Xingke</given-names></name></person-group><article-title>Description of six new species of <italic><tp:taxon-name><tp:taxon-name-part taxon-name-part-type="genus">Lycocerus</tp:taxon-name-part></tp:taxon-name></italic> Gorham (<tp:taxon-name><tp:taxon-name-part taxon-name-part-type="order">Coleoptera</tp:taxon-name-part></tp:taxon-name>, <tp:taxon-name><tp:taxon-name-part taxon-name-part-type="family">Cantharidae</tp:taxon-name-part></tp:taxon-name>), with taxonomic note and new distribution data of some other species</article-title><source>Zookeys</source><day>21</day><month>11</month><year>2014</year><volume>2014</volume><issue>456</issue><fpage>85</fpage><lpage>107</lpage><pub-id pub-id-type="doi">10.3897/zookeys.456.8465</pub-id></mixed-citation></tp:treatment-meta><tp:nomenclature><tp:taxon-name>
                                <tp:taxon-name-part taxon-name-part-type="genus">Lycocerus</tp:taxon-name-part>
                                <tp:taxon-name-part taxon-name-part-type="species">sichuanus</tp:taxon-name-part>
                                <object-id xmlns:xlink="http://www.w3.org/1999/xlink" content-type="zoobank" xlink:type="simple">http://zoobank.org/36C64C4C-983D-40D0-A440-D76A11086E74</object-id>
                            </tp:taxon-name><tp:taxon-authority>Y. Yang &amp; X. Yang</tp:taxon-authority><tp:taxon-status xmlns:xlink="http://www.w3.org/1999/xlink" xlink:type="simple">sp. n.</tp:taxon-status><xref ref-type="fig" rid="F2">Figs 3</xref><xref ref-type="fig" rid="F4">, 9</xref><xref ref-type="fig" rid="F4">–10</xref><xref ref-type="fig" rid="F5">, 22</xref><xref ref-type="fig" rid="F5">–24</xref><xref ref-type="fig" rid="F7">, 35</xref><xref ref-type="fig" rid="F8">, 39</xref></tp:nomenclature><tp:treatment-sec sec-type="Type material"><title>Type material.</title><p>Holotype ♂ (IZAS): CHINA, Sichuan, Mt. Emei, Xixiangchi, 1800–2000m, 12.VII.1957, leg. Zong-Yuan Wang. Paratypes: CHINA, Sichuan: 1♂ (IZAS): Mt. Emei, Jiulaodong, 1800–1900m, 26.VII.1957, leg. Ke-Ren Huang; 1♀ <!--PageBreak-->(IZAS): same locality, 31.VII.1957, leg. You-Cai Yu; 1♀ (IZAS): same locality, 30.VII. 1957, leg. You-Cai Yu; 1♀ (IZAS): same locality, 14.VIII.1957, leg. Zong-Yuan Wang [the above are all transliterated from Chinese labels]; 1♂ (NHMB): “CHINA, Sichuan prov., 70km West Chengdu, Qingcheng Hou Shan mts., <named-content xmlns:xlink="http://www.w3.org/1999/xlink" content-type="dwc:verbatimCoordinates" xlink:type="simple">30°44'N, 103°08'E</named-content>, 1500m, 8.–14.VI.2005, leg. S. Murzin”.</p></tp:treatment-sec><tp:treatment-sec sec-type="Distribution"><title>Distribution.</title><p>China (Sichuan).</p></tp:treatment-sec><tp:treatment-sec sec-type="Description"><title>Description.</title><p>Male (Fig. <xref ref-type="fig" rid="F2">3</xref>). Body black, mandibles dark brown, pronotum red, with a large dark brown marking, which almost extending to all margins of disc, elytra red, nearly black at the whole length of the first and second elytral interstices, more or less darkened at the third and fourth elytral interstices.</p><fig id="F2" position="float" orientation="portrait"><label>Figures 3–4.</label><caption><p>Male habitus, dorsal view: <bold>3</bold> <italic><tp:taxon-name><tp:taxon-name-part taxon-name-part-type="genus">Lycocerus</tp:taxon-name-part> <tp:taxon-name-part taxon-name-part-type="species">sichuanus</tp:taxon-name-part></tp:taxon-name></italic> sp. n. <bold>4</bold> <italic><tp:taxon-name><tp:taxon-name-part taxon-name-part-type="genus">Lycocerus</tp:taxon-name-part> <tp:taxon-name-part taxon-name-part-type="species">hubeiensis</tp:taxon-name-part></tp:taxon-name></italic> sp. n. Scale bars: 2.0 mm.</p></caption><graphic xmlns:xlink="http://www.w3.org/1999/xlink" xlink:href="zookeys-456-085-g002.jpg" position="float" orientation="portrait" xlink:type="simple" id="oo_34448.jpg"/></fig><p>Head evenly narrowed behind eyes, surface densely and finely punctate, semilustrous, covered with dense, fine, yellowish brown decumbent pubescence; eyes strongly protruding, head width across eyes distinctly wider than anterior margin of pronotum; terminal maxillary palpomere long-triangular, nearly truncate and sharp at apical one-third length of inner margin; antennae (Fig. <xref ref-type="fig" rid="F4">10</xref>) extending to apical one-third length <!--PageBreak-->of elytra, antennomeres II nearly as long as wide at apices, III–XI flattened, III–VIII obliquely widened apically, nearly long-triangular, III about twice as long as wide at apices, IV slightly longer than III, IX–XI nearly parallel-sided, XI slightly longer than X and pointed at apices, IV–XI each with an oval to round smooth impression at apical part of outer margin.</p><p>Pronotum distinctly longer than wide, widest near posterior margin, anterior margin rounded, anterior angles rounded, lateral margins moderately diverging posteriorly, slightly sinuate at anterior portion, posterior angles rectangular, posterior margin slightly arcuate and narrowly bordered, disc moderately convex at posterolateral parts, surface punctate and pubescent like that of head, semilustrous.</p><p>Elytra about 4.7 times longer than pronotum, 3.7 times longer than humeral width, which about one-third wider than posterior margin of pronotum, lateral margins nearly parallel, elytral venations moderately developed, slightly costate.</p><p>Pro- and meso-outer tarsal claws each with a basal projection.</p><p>Abdominal sternite IX long-triangular. Aedeagus (Figs <xref ref-type="fig" rid="F5">22</xref>–<xref ref-type="fig" rid="F5">24</xref>): ventral process of each paramere normal and rounded at apex, even and nearly straight in lateral view; dorsal fig slightly shorter than ventral process, evenly narrowed at inner apical portion and slightly widened at inner angle, with inner angle acute-angled, outer angle obtuse-angled, inner margin bisinuate, apical margin rounded; laterophyse with apex pointed laterodorsally to outer angle of dorsal fig.</p><p>Female. Similar to the male, but eyes less protruding; antennae (Fig. <xref ref-type="fig" rid="F4">9</xref>) shorter, extending to basal one-third length of elytra, antennomeres III about twice as long as wide at apices, IV–XI without impressions; pronotum nearly as long as wide, disc slightly convex on posterolateral parts; elytra with lateral margins slightly diverging posteriorly; abdominal sternite VIII (Fig. <xref ref-type="fig" rid="F7">35</xref>) roundly emarginated in middle and triangularly emarginated on both sides of posterior margin, the portion between middle and lateral emarginations obtuse-angled at apex; internal reproductive organ of genitalia see Fig. <xref ref-type="fig" rid="F8">39</xref>.</p><p>Body length (both sexes): 8.0–10.0 mm; width: 1.8–2.0 mm.</p></tp:treatment-sec><tp:treatment-sec sec-type="Etymology"><title>Etymology.</title><p>This specific name is derived from its locality, Sichuan Province, China.</p></tp:treatment-sec><tp:treatment-sec sec-type="Diagnosis"><title>Diagnosis.</title><p>This species is similar to <italic><tp:taxon-name><tp:taxon-name-part taxon-name-part-type="genus">Lycocerus</tp:taxon-name-part> <tp:taxon-name-part taxon-name-part-type="species">hubeiensis</tp:taxon-name-part></tp:taxon-name></italic> sp. n., but differs from the latter by the antennae of female much narrower, antennomeres III about twice as long as wide at apices; aedeagus: ventral process of each paramere even and nearly straight in lateral view; abdominal sternite VIII of female with the portion between middle and lateral emarginations of posterior margin obtuse-angled at apex.</p></tp:treatment-sec><tp:treatment-sec><!--Section generated to contain objects referenced in tp:taxon-treatment.--><fig id="F4" position="float" orientation="portrait"><label>Figures 7–15.</label><caption><p>Antennae, dorsal views (<bold>7, 8, 10, 12, 13, 15</bold> male; <bold>9, 11, 14</bold> female): <bold>7</bold> <italic><tp:taxon-name><tp:taxon-name-part taxon-name-part-type="genus">Lycocerus</tp:taxon-name-part> <tp:taxon-name-part taxon-name-part-type="species">gracilicornis</tp:taxon-name-part></tp:taxon-name></italic> sp. n. <bold>8</bold> <italic><tp:taxon-name><tp:taxon-name-part taxon-name-part-type="genus">Lycocerus</tp:taxon-name-part> <tp:taxon-name-part taxon-name-part-type="species">longihirtus</tp:taxon-name-part></tp:taxon-name></italic> sp. n. <bold>9–10</bold> <italic><tp:taxon-name><tp:taxon-name-part taxon-name-part-type="genus">Lycocerus</tp:taxon-name-part> <tp:taxon-name-part taxon-name-part-type="species">sichuanus</tp:taxon-name-part></tp:taxon-name></italic> sp. n.; <bold>11–12</bold> <italic><tp:taxon-name><tp:taxon-name-part taxon-name-part-type="genus">Lycocerus</tp:taxon-name-part> <tp:taxon-name-part taxon-name-part-type="species">hubeiensis</tp:taxon-name-part></tp:taxon-name></italic> sp. n. <bold>13</bold> <italic><tp:taxon-name><tp:taxon-name-part taxon-name-part-type="genus">Lycocerus</tp:taxon-name-part> <tp:taxon-name-part taxon-name-part-type="species">napolovi</tp:taxon-name-part></tp:taxon-name></italic> sp. n. <bold>14–15</bold> <italic><tp:taxon-name><tp:taxon-name-part taxon-name-part-type="genus">Lycocerus</tp:taxon-name-part> <tp:taxon-name-part taxon-name-part-type="species"> quadrilineatus</tp:taxon-name-part></tp:taxon-name></italic> sp. n. Scale bar: 1.0 mm.</p></caption><graphic xmlns:xlink="http://www.w3.org/1999/xlink" xlink:href="zookeys-456-085-g004.jpg" position="float" orientation="portrait" xlink:type="simple" id="oo_34450.jpg"/></fig><fig id="F5" position="float" orientation="portrait"><label>Figures 16–24.</label><caption><p>Aedeagus (<bold>16, 19, 22</bold> ventral view; <bold>17, 20, 23</bold> dorsal view <bold>18, 21, 24</bold> lateral view): <bold>16–18</bold> <italic><tp:taxon-name><tp:taxon-name-part taxon-name-part-type="genus">Lycocerus</tp:taxon-name-part> <tp:taxon-name-part taxon-name-part-type="species">gracilicornis</tp:taxon-name-part></tp:taxon-name></italic> sp. n. <bold>19–21</bold> <italic><tp:taxon-name><tp:taxon-name-part taxon-name-part-type="genus">Lycocerus</tp:taxon-name-part> <tp:taxon-name-part taxon-name-part-type="species">longihirtus</tp:taxon-name-part></tp:taxon-name></italic> sp. n. <bold>22–24</bold> <italic><tp:taxon-name><tp:taxon-name-part taxon-name-part-type="genus">Lycocerus</tp:taxon-name-part> <tp:taxon-name-part taxon-name-part-type="species">sichuanus</tp:taxon-name-part></tp:taxon-name></italic> sp. n. Scale bars: 1.0 mm.</p></caption><graphic xmlns:xlink="http://www.w3.org/1999/xlink" xlink:href="zookeys-456-085-g005.jpg" position="float" orientation="portrait" xlink:type="simple" id="oo_34451.jpg"/></fig><fig id="F7" position="float" orientation="portrait"><label>Figures 34–38.</label><caption><p>Abdominal sternite VIII of female, ventral view: <bold>34</bold> <italic><tp:taxon-name><tp:taxon-name-part taxon-name-part-type="genus">Lycocerus</tp:taxon-name-part> <tp:taxon-name-part taxon-name-part-type="species">hickeri</tp:taxon-name-part></tp:taxon-name></italic> (Pic, 1934) <bold>35</bold> <italic><tp:taxon-name><tp:taxon-name-part taxon-name-part-type="genus">Lycocerus</tp:taxon-name-part> <tp:taxon-name-part taxon-name-part-type="species">sichuanus</tp:taxon-name-part></tp:taxon-name></italic> sp. n. <bold>36</bold> <italic><tp:taxon-name><tp:taxon-name-part taxon-name-part-type="genus">Lycocerus</tp:taxon-name-part> <tp:taxon-name-part taxon-name-part-type="species">hubeiensis</tp:taxon-name-part></tp:taxon-name></italic> sp. n. <bold>37</bold> <italic><tp:taxon-name><tp:taxon-name-part taxon-name-part-type="genus">Lycocerus</tp:taxon-name-part> <tp:taxon-name-part taxon-name-part-type="species"> quadrilineatus</tp:taxon-name-part></tp:taxon-name></italic> sp. n. <bold>38</bold> <italic><tp:taxon-name><tp:taxon-name-part taxon-name-part-type="genus">Lycocerus</tp:taxon-name-part> <tp:taxon-name-part taxon-name-part-type="species">obscurus</tp:taxon-name-part></tp:taxon-name></italic> Pic, 1916. Scale bars: 1.0 mm.</p></caption><graphic xmlns:xlink="http://www.w3.org/1999/xlink" xlink:href="zookeys-456-085-g007.jpg" position="float" orientation="portrait" xlink:type="simple" id="oo_34453.jpg"/></fig><fig id="F8" position="float" orientation="portrait"><label>Figures 39–41.</label><caption><p>Female genitalia, lateral view: 39. <italic><tp:taxon-name><tp:taxon-name-part taxon-name-part-type="genus">Lycocerus</tp:taxon-name-part> <tp:taxon-name-part taxon-name-part-type="species">sichuanus</tp:taxon-name-part></tp:taxon-name></italic> sp. n.; <bold>40</bold> <italic><tp:taxon-name><tp:taxon-name-part taxon-name-part-type="genus">Lycocerus</tp:taxon-name-part> <tp:taxon-name-part taxon-name-part-type="species">hubeiensis</tp:taxon-name-part></tp:taxon-name></italic> sp. n. <bold>41</bold> <italic><tp:taxon-name><tp:taxon-name-part taxon-name-part-type="genus">Lycocerus</tp:taxon-name-part> <tp:taxon-name-part taxon-name-part-type="species"> quadrilineatus</tp:taxon-name-part></tp:taxon-name></italic> sp. n. Scale bars: 0.5 mm.</p></caption><graphic xmlns:xlink="http://www.w3.org/1999/xlink" xlink:href="zookeys-456-085-g008.jpg" position="float" orientation="portrait" xlink:type="simple" id="oo_34454.jpg"/></fig></tp:treatment-sec></tp:taxon-treatment>
