# Supplementary material for: Description of six new species of Lycocerus Gorham (Coleoptera, Cantharidae), with taxonomic note and new distribution data of some other species
Source: Zookeys. 2014 Nov 21;(456):85–107. doi: 10.3897/zookeys.456.8465 (PMC4329401; doi:10.3897/zookeys.456.8465)
Supplement: XML Treatment for Lycocerus napolovi [file zookeys.456.8465-treatment6.xml]

<!DOCTYPE tp:taxon-treatment
  PUBLIC "-//TaxonX//DTD Taxonomic Treatment Publishing DTD v0 20100105//EN" "tax-treatment-NSO.dtd">
<tp:taxon-treatment xmlns:tp="http://www.plazi.org/taxpub"><tp:treatment-meta><kwd-group><label>Taxon classification</label><kwd><named-content content-type="kingdom">Animalia</named-content></kwd><kwd><named-content content-type="order">Coleoptera</named-content></kwd><kwd><named-content content-type="family">Cantharidae</named-content></kwd></kwd-group><mixed-citation publication-type="journal"><person-group><name><surname>Yang</surname><given-names>Yuxia</given-names></name><name><surname>Su</surname><given-names>Junyan</given-names></name><name><surname>Yang</surname><given-names>Xingke</given-names></name></person-group><article-title>Description of six new species of <italic><tp:taxon-name><tp:taxon-name-part taxon-name-part-type="genus">Lycocerus</tp:taxon-name-part></tp:taxon-name></italic> Gorham (<tp:taxon-name><tp:taxon-name-part taxon-name-part-type="order">Coleoptera</tp:taxon-name-part></tp:taxon-name>, <tp:taxon-name><tp:taxon-name-part taxon-name-part-type="family">Cantharidae</tp:taxon-name-part></tp:taxon-name>), with taxonomic note and new distribution data of some other species</article-title><source>Zookeys</source><day>21</day><month>11</month><year>2014</year><volume>2014</volume><issue>456</issue><fpage>85</fpage><lpage>107</lpage><pub-id pub-id-type="doi">10.3897/zookeys.456.8465</pub-id></mixed-citation></tp:treatment-meta><tp:nomenclature><tp:taxon-name>
                                <tp:taxon-name-part taxon-name-part-type="genus">Lycocerus</tp:taxon-name-part>
                                <tp:taxon-name-part taxon-name-part-type="species">napolovi</tp:taxon-name-part>
                                <object-id xmlns:xlink="http://www.w3.org/1999/xlink" content-type="zoobank" xlink:type="simple">http://zoobank.org/18BFD8BA-1595-4EBF-9E4A-A6F75C805965</object-id>
                            </tp:taxon-name><tp:taxon-authority>Y. Yang &amp; X. Yang</tp:taxon-authority><tp:taxon-status xmlns:xlink="http://www.w3.org/1999/xlink" xlink:type="simple">sp. n.</tp:taxon-status><xref ref-type="fig" rid="F3">Figs 5</xref><xref ref-type="fig" rid="F4">, 13</xref><xref ref-type="fig" rid="F6">, 28</xref><xref ref-type="fig" rid="F6">–30</xref></tp:nomenclature><tp:treatment-sec sec-type="Type material"><title>Type material.</title><p>Holotype ♂ (ZIN): “Vietnam N, (Sa Pa), Lao Cai prov., 250km from Hanoi bearing 310#, Sa Pa vill. env., Hoang Lien Son Nat. Res., 1250-1300m, 15.-21.6.1998, leg. A. Napolov”.</p></tp:treatment-sec><tp:treatment-sec sec-type="Distribution"><title>Distribution.</title><p>Vietnam (Sa Pa).</p></tp:treatment-sec><tp:treatment-sec sec-type="Description"><title>Description.</title><p>Male (Fig. <xref ref-type="fig" rid="F3">5</xref>). Body black, mandibles dark brown, pronotum red, with a large black marking in center of disc, elytra red, nearly black at the whole length of the first and second elytral interstices.</p><fig id="F3" position="float" orientation="portrait"><label>Figures 5–6.</label><caption><p>Male habitus, dorsal view: <bold>5</bold> <italic><tp:taxon-name><tp:taxon-name-part taxon-name-part-type="genus">Lycocerus</tp:taxon-name-part> <tp:taxon-name-part taxon-name-part-type="species">napolovi</tp:taxon-name-part></tp:taxon-name></italic> sp. n. <bold>6</bold> <italic><tp:taxon-name><tp:taxon-name-part taxon-name-part-type="genus">Lycocerus</tp:taxon-name-part> <tp:taxon-name-part taxon-name-part-type="species"> quadrilineatus</tp:taxon-name-part></tp:taxon-name></italic> sp. n. Scale bars: 2.0 mm.</p></caption><graphic xmlns:xlink="http://www.w3.org/1999/xlink" xlink:href="zookeys-456-085-g003.jpg" position="float" orientation="portrait" xlink:type="simple" id="oo_34449.jpg"/></fig><p>Head evenly narrowed behind eyes, surface densely and finely punctate, semilustrous, covered with dense, fine, yellowish brown decumbent pubescence; eyes strongly protruding, head width across eyes distinctly wider than anterior margin of pronotum; terminal maxillary palpomere long-triangular, nearly truncate and sharp at apical one-third length of inner margin; antennae (Fig. <xref ref-type="fig" rid="F4">13</xref>) almost extending to apical one-fourth length of elytra, antennomeres II nearly as long as wide at apices, III–XI flattened, III–IX obliquely widened apically, nearly long-triangular, III about twice as long as wide at apices, IV slightly longer than III, X–XI nearly parallel-sided, XI slightly longer than X and pointed at apices, IV–XI each with a short narrow longitudinal smooth impression at apical part of outer margin.</p><fig id="F4" position="float" orientation="portrait"><label>Figures 7–15.</label><caption><p>Antennae, dorsal views (<bold>7, 8, 10, 12, 13, 15</bold> male; <bold>9, 11, 14</bold> female): <bold>7</bold> <italic><tp:taxon-name><tp:taxon-name-part taxon-name-part-type="genus">Lycocerus</tp:taxon-name-part> <tp:taxon-name-part taxon-name-part-type="species">gracilicornis</tp:taxon-name-part></tp:taxon-name></italic> sp. n. <bold>8</bold> <italic><tp:taxon-name><tp:taxon-name-part taxon-name-part-type="genus">Lycocerus</tp:taxon-name-part> <tp:taxon-name-part taxon-name-part-type="species">longihirtus</tp:taxon-name-part></tp:taxon-name></italic> sp. n. <bold>9–10</bold> <italic><tp:taxon-name><tp:taxon-name-part taxon-name-part-type="genus">Lycocerus</tp:taxon-name-part> <tp:taxon-name-part taxon-name-part-type="species">sichuanus</tp:taxon-name-part></tp:taxon-name></italic> sp. n.; <bold>11–12</bold> <italic><tp:taxon-name><tp:taxon-name-part taxon-name-part-type="genus">Lycocerus</tp:taxon-name-part> <tp:taxon-name-part taxon-name-part-type="species">hubeiensis</tp:taxon-name-part></tp:taxon-name></italic> sp. n. <bold>13</bold> <italic><tp:taxon-name><tp:taxon-name-part taxon-name-part-type="genus">Lycocerus</tp:taxon-name-part> <tp:taxon-name-part taxon-name-part-type="species">napolovi</tp:taxon-name-part></tp:taxon-name></italic> sp. n. <bold>14–15</bold> <italic><tp:taxon-name><tp:taxon-name-part taxon-name-part-type="genus">Lycocerus</tp:taxon-name-part> <tp:taxon-name-part taxon-name-part-type="species"> quadrilineatus</tp:taxon-name-part></tp:taxon-name></italic> sp. n. Scale bar: 1.0 mm.</p></caption><graphic xmlns:xlink="http://www.w3.org/1999/xlink" xlink:href="zookeys-456-085-g004.jpg" position="float" orientation="portrait" xlink:type="simple" id="oo_34450.jpg"/></fig><fig id="F5" position="float" orientation="portrait"><label>Figures 16–24.</label><caption><p>Aedeagus (<bold>16, 19, 22</bold> ventral view; <bold>17, 20, 23</bold> dorsal view <bold>18, 21, 24</bold> lateral view): <bold>16–18</bold> <italic><tp:taxon-name><tp:taxon-name-part taxon-name-part-type="genus">Lycocerus</tp:taxon-name-part> <tp:taxon-name-part taxon-name-part-type="species">gracilicornis</tp:taxon-name-part></tp:taxon-name></italic> sp. n. <bold>19–21</bold> <italic><tp:taxon-name><tp:taxon-name-part taxon-name-part-type="genus">Lycocerus</tp:taxon-name-part> <tp:taxon-name-part taxon-name-part-type="species">longihirtus</tp:taxon-name-part></tp:taxon-name></italic> sp. n. <bold>22–24</bold> <italic><tp:taxon-name><tp:taxon-name-part taxon-name-part-type="genus">Lycocerus</tp:taxon-name-part> <tp:taxon-name-part taxon-name-part-type="species">sichuanus</tp:taxon-name-part></tp:taxon-name></italic> sp. n. Scale bars: 1.0 mm.</p></caption><graphic xmlns:xlink="http://www.w3.org/1999/xlink" xlink:href="zookeys-456-085-g005.jpg" position="float" orientation="portrait" xlink:type="simple" id="oo_34451.jpg"/></fig><p>Pronotum distinctly longer than wide, widest near posterior margin, anterior margin rounded, anterior angles rounded, lateral margins moderately diverging posteriorly, slightly sinuate at anterior portion, posterior angles rectangular, posterior margin slightly arcuate and narrowly bordered, disc moderately convex at posterolateral parts, surface punctate and pubescent like that of head, semilustrous.</p><p>Elytra about 5.3 times longer than pronotum, 4.0 times longer than humeral width, which about one-third wider than posterior margin of pronotum, lateral margins nearly parallel, elytral venations moderately developed, slightly costate.</p><!--PageBreak--><p>All tarsal claws simple.</p><p>Abdominal sternite IX long-triangular. Aedeagus (Figs <xref ref-type="fig" rid="F6">28</xref>–<xref ref-type="fig" rid="F6">30</xref>): ventral process of each paramere flattened, twist in middle and tapered at apex in ventral view, slightly narrowed at base and distinctly bent dorsally in lateral view; dorsal fig slightly shorter than ventral process, abruptly narrowed at inner apical portion, with a longitudinal ridge in middle of basal portion, membranous between inner margin and the ridge, inner angle rectangular, outer angle acute-angled and bent ventrally, inner margin distinctly protuberant in middle, apical margin nearly straight, around with long pubescence; laterophyse with apex pointed laterally to outer apical angle of dorsal fig.</p><fig id="F6" position="float" orientation="portrait"><label>Figures 25–33.</label><caption><p>Aedeagus (<bold>25, 28, 31</bold> ventral view <bold>26, 29, 32</bold> dorsal view <bold>27, 30, 33</bold> lateral view): <bold>25–27</bold> <italic><tp:taxon-name><tp:taxon-name-part taxon-name-part-type="genus">Lycocerus</tp:taxon-name-part> <tp:taxon-name-part taxon-name-part-type="species">hubeiensis</tp:taxon-name-part></tp:taxon-name></italic> sp. n. <bold>28–30</bold> <italic><tp:taxon-name><tp:taxon-name-part taxon-name-part-type="genus">Lycocerus</tp:taxon-name-part> <tp:taxon-name-part taxon-name-part-type="species">napolovi</tp:taxon-name-part></tp:taxon-name></italic> sp. n.; <bold>31–33</bold> <italic><tp:taxon-name><tp:taxon-name-part taxon-name-part-type="genus">Lycocerus</tp:taxon-name-part> <tp:taxon-name-part taxon-name-part-type="species"> quadrilineatus</tp:taxon-name-part></tp:taxon-name></italic> sp. n. Scale bars: 1.0 mm.</p></caption><graphic xmlns:xlink="http://www.w3.org/1999/xlink" xlink:href="zookeys-456-085-g006.jpg" position="float" orientation="portrait" xlink:type="simple" id="oo_34452.jpg"/></fig><p>Female. Unknown.</p><p>Body length (male): 9.0 mm; width: 1.5 mm.</p><!--PageBreak--></tp:treatment-sec><tp:treatment-sec sec-type="Etymology"><title>Etymology.</title><p>Patronymic, dedicated to its collector, Alexander Napolov (Riga, Latvia).</p></tp:treatment-sec><tp:treatment-sec sec-type="Diagnosis"><title>Diagnosis.</title><p>This species could be easily distinguished from others by its aedeagus: ventral process of each paramere slightly flattened and twist in middle in ventral view, distinctly bent dorsally in lateral view, dorsal fig with a longitudinal ridge in middle of basal portion, membranous between inner margin and the ridge.</p></tp:treatment-sec><tp:treatment-sec sec-type="Remarks"><title>Remarks.</title><p>The left mesoleg and right metatarsomeres II–V of the holotype are missing.</p><!--PageBreak--><!--PageBreak--></tp:treatment-sec></tp:taxon-treatment>
