# Supplementary material for: Description of six new species of Lycocerus Gorham (Coleoptera, Cantharidae), with taxonomic note and new distribution data of some other species
Source: Zookeys. 2014 Nov 21;(456):85–107. doi: 10.3897/zookeys.456.8465 (PMC4329401; doi:10.3897/zookeys.456.8465)
Supplement: XML Treatment for Lycocerus quadrilineatus [file zookeys.456.8465-treatment7.xml]

<!DOCTYPE tp:taxon-treatment
  PUBLIC "-//TaxonX//DTD Taxonomic Treatment Publishing DTD v0 20100105//EN" "tax-treatment-NSO.dtd">
<tp:taxon-treatment xmlns:tp="http://www.plazi.org/taxpub"><tp:treatment-meta><kwd-group><label>Taxon classification</label><kwd><named-content content-type="kingdom">Animalia</named-content></kwd><kwd><named-content content-type="order">Coleoptera</named-content></kwd><kwd><named-content content-type="family">Cantharidae</named-content></kwd></kwd-group><mixed-citation publication-type="journal"><person-group><name><surname>Yang</surname><given-names>Yuxia</given-names></name><name><surname>Su</surname><given-names>Junyan</given-names></name><name><surname>Yang</surname><given-names>Xingke</given-names></name></person-group><article-title>Description of six new species of <italic><tp:taxon-name><tp:taxon-name-part taxon-name-part-type="genus">Lycocerus</tp:taxon-name-part></tp:taxon-name></italic> Gorham (<tp:taxon-name><tp:taxon-name-part taxon-name-part-type="order">Coleoptera</tp:taxon-name-part></tp:taxon-name>, <tp:taxon-name><tp:taxon-name-part taxon-name-part-type="family">Cantharidae</tp:taxon-name-part></tp:taxon-name>), with taxonomic note and new distribution data of some other species</article-title><source>Zookeys</source><day>21</day><month>11</month><year>2014</year><volume>2014</volume><issue>456</issue><fpage>85</fpage><lpage>107</lpage><pub-id pub-id-type="doi">10.3897/zookeys.456.8465</pub-id></mixed-citation></tp:treatment-meta><tp:nomenclature><tp:taxon-name>
                                <tp:taxon-name-part taxon-name-part-type="genus">Lycocerus</tp:taxon-name-part>
                                <tp:taxon-name-part taxon-name-part-type="species">quadrilineatus</tp:taxon-name-part>
                                <object-id xmlns:xlink="http://www.w3.org/1999/xlink" content-type="zoobank" xlink:type="simple">http://zoobank.org/EC8B55E5-A8DD-482B-8E79-BFE872697E21</object-id>
                            </tp:taxon-name><tp:taxon-authority>Y. Yang &amp; X. Yang</tp:taxon-authority><tp:taxon-status xmlns:xlink="http://www.w3.org/1999/xlink" xlink:type="simple">sp. n.</tp:taxon-status><xref ref-type="fig" rid="F3">Figs 6</xref><xref ref-type="fig" rid="F4">, 14</xref><xref ref-type="fig" rid="F4">–15</xref><xref ref-type="fig" rid="F6">, 31</xref><xref ref-type="fig" rid="F6">–33</xref><xref ref-type="fig" rid="F7">, 37</xref><xref ref-type="fig" rid="F8">, 41</xref><!--PageBreak--></tp:nomenclature><tp:treatment-sec sec-type="Type material"><title>Type material.</title><p>Holotype ♂ (ZIN): “N. Vietnam, Sa Pa env., 1200m, 20.V.1999, leg. Ozlov”. Paratypes: 1♀ (ZIN): same data as holotype; 1♀ (ZIN): “ВЬЕТНАМ [Vietnam] горы, у ША-ПА [Sa Pa], 1600–2000m, 5.6.1963г, Каьакое [Kabakov]”.</p></tp:treatment-sec><tp:treatment-sec sec-type="Distribution"><title>Distribution.</title><p>Vietnam (Sa Pa).</p></tp:treatment-sec><tp:treatment-sec sec-type="Description"><title>Description.</title><p>Male (Fig. <xref ref-type="fig" rid="F3">6</xref>). Body black, mandibles dark brown, pronotum red, with a large dark brown marking, which almost extending to all margins of disc, elytra red, nearly black at the whole length of all elytral interstices.</p><p>Head evenly narrowed behind eyes, surface densely and finely punctate, semilustrous, covered with dense, fine, yellowish brown decumbent pubescence; eyes strongly protruding, head width across eyes distinctly wider than anterior margin of pronotum; terminal maxillary palpomere long-triangular, nearly truncate and sharp at apical one-third length of inner margin; antennae (Fig. <xref ref-type="fig" rid="F4">15</xref>) extending to apical one-fourth length of elytra, antennomeres II nearly as long as wide at apices, III–XI flattened, III–IX obliquely widened apically, nearly long-triangular, III about twice as long as wide at apices, IV slightly longer than III, X–XI nearly parallel-sided, XI slightly longer than X and pointed at apices, IV–XI each with a round smooth impression at apical part of outer margin.</p><p>Pronotum slightly longer than wide, widest near posterior margin, anterior margin rounded, anterior angles rounded, lateral margins moderately diverging posteriorly, slightly sinuate at anterior portion, posterior angles rectangular, posterior margin slightly arcuate and narrowly bordered, disc moderately convex at posterolateral parts, surface punctate and pubescent like that of head, matt.</p><p>Elytra about 4.3 times longer than pronotum, 3.5 times longer than humeral width, which about one-third wider than posterior margin of pronotum, lateral margins nearly parallel, elytral venations well-developed, moderately costate.</p><p>All tarsal claws simple.</p><p>Abdominal sternite IX long-triangular. Aedeagus (Figs <xref ref-type="fig" rid="F6">31</xref>–<xref ref-type="fig" rid="F6">33</xref>): ventral process of each paramere normal and rounded at apex, even and nearly straight in lateral view; dorsal fig slightly shorter than ventral process, not narrowed apically, with inner angle rounded, outer angle obtuse-angled, inner margin nearly straight, apical margin rounded; laterophyse with apex pointed laterodorsally to outer angle of dorsal fig.</p><p>Female. Similar to the male, but eyes less protruding; antennae (Fig. <xref ref-type="fig" rid="F4">14</xref>) shorter, extending to basal one-third length of elytra, antennomeres III about 1.1 times longer than wide at apices, IV–XI without impressions; pronotum nearly as long as wide, disc slightly convex on posterolateral parts; elytra with lateral margins slightly diverging posteriorly; pro- and meso-outer and inner tarsal claws each with a basal projection; abdominal sternite VIII (Fig. <xref ref-type="fig" rid="F7">37</xref>) very slightly emarginated in middle and largely emarginated on both sides of posterior margin, the portion between middle and lateral emarginations indistinctly angled at apex; internal reproductive organ of genitalia see Fig. <xref ref-type="fig" rid="F8">41</xref>.</p><p>Body length (both sexes): 8.5–10.0 mm; width: 2.0–2.2 mm.</p><fig id="F7" position="float" orientation="portrait"><label>Figures 34–38.</label><caption><p>Abdominal sternite VIII of female, ventral view: <bold>34</bold> <italic><tp:taxon-name><tp:taxon-name-part taxon-name-part-type="genus">Lycocerus</tp:taxon-name-part> <tp:taxon-name-part taxon-name-part-type="species">hickeri</tp:taxon-name-part></tp:taxon-name></italic> (Pic, 1934) <bold>35</bold> <italic><tp:taxon-name><tp:taxon-name-part taxon-name-part-type="genus">Lycocerus</tp:taxon-name-part> <tp:taxon-name-part taxon-name-part-type="species">sichuanus</tp:taxon-name-part></tp:taxon-name></italic> sp. n. <bold>36</bold> <italic><tp:taxon-name><tp:taxon-name-part taxon-name-part-type="genus">Lycocerus</tp:taxon-name-part> <tp:taxon-name-part taxon-name-part-type="species">hubeiensis</tp:taxon-name-part></tp:taxon-name></italic> sp. n. <bold>37</bold> <italic><tp:taxon-name><tp:taxon-name-part taxon-name-part-type="genus">Lycocerus</tp:taxon-name-part> <tp:taxon-name-part taxon-name-part-type="species"> quadrilineatus</tp:taxon-name-part></tp:taxon-name></italic> sp. n. <bold>38</bold> <italic><tp:taxon-name><tp:taxon-name-part taxon-name-part-type="genus">Lycocerus</tp:taxon-name-part> <tp:taxon-name-part taxon-name-part-type="species">obscurus</tp:taxon-name-part></tp:taxon-name></italic> Pic, 1916. Scale bars: 1.0 mm.</p></caption><graphic xmlns:xlink="http://www.w3.org/1999/xlink" xlink:href="zookeys-456-085-g007.jpg" position="float" orientation="portrait" xlink:type="simple" id="oo_34453.jpg"/></fig><fig id="F8" position="float" orientation="portrait"><label>Figures 39–41.</label><caption><p>Female genitalia, lateral view: 39. <italic><tp:taxon-name><tp:taxon-name-part taxon-name-part-type="genus">Lycocerus</tp:taxon-name-part> <tp:taxon-name-part taxon-name-part-type="species">sichuanus</tp:taxon-name-part></tp:taxon-name></italic> sp. n.; <bold>40</bold> <italic><tp:taxon-name><tp:taxon-name-part taxon-name-part-type="genus">Lycocerus</tp:taxon-name-part> <tp:taxon-name-part taxon-name-part-type="species">hubeiensis</tp:taxon-name-part></tp:taxon-name></italic> sp. n. <bold>41</bold> <italic><tp:taxon-name><tp:taxon-name-part taxon-name-part-type="genus">Lycocerus</tp:taxon-name-part> <tp:taxon-name-part taxon-name-part-type="species"> quadrilineatus</tp:taxon-name-part></tp:taxon-name></italic> sp. n. Scale bars: 0.5 mm.</p></caption><graphic xmlns:xlink="http://www.w3.org/1999/xlink" xlink:href="zookeys-456-085-g008.jpg" position="float" orientation="portrait" xlink:type="simple" id="oo_34454.jpg"/></fig></tp:treatment-sec><tp:treatment-sec sec-type="Etymology"><title>Etymology.</title><p>The specific name is derived from Latin <italic>quadrus</italic> (four) and <italic>linea</italic> (stripe), referring to its elytra darkened at all of the four elytral interstices.</p></tp:treatment-sec><tp:treatment-sec sec-type="Diagnosis"><title>Diagnosis.</title><p>This species can be easily distinguished from other species by the elytra darkened at all elytral interstices, elytral venation well-developed; all claws simple in male, pro- and meso-outer and inner tarsal claws each with a basal projection in female; aedeagus: dorsal fig of each paramere not narrowed apically.</p><!--PageBreak--><!--PageBreak--></tp:treatment-sec><tp:treatment-sec><!--Section generated to contain objects referenced in tp:taxon-treatment.--><fig id="F3" position="float" orientation="portrait"><label>Figures 5–6.</label><caption><p>Male habitus, dorsal view: <bold>5</bold> <italic><tp:taxon-name><tp:taxon-name-part taxon-name-part-type="genus">Lycocerus</tp:taxon-name-part> <tp:taxon-name-part taxon-name-part-type="species">napolovi</tp:taxon-name-part></tp:taxon-name></italic> sp. n. <bold>6</bold> <italic><tp:taxon-name><tp:taxon-name-part taxon-name-part-type="genus">Lycocerus</tp:taxon-name-part> <tp:taxon-name-part taxon-name-part-type="species"> quadrilineatus</tp:taxon-name-part></tp:taxon-name></italic> sp. n. Scale bars: 2.0 mm.</p></caption><graphic xmlns:xlink="http://www.w3.org/1999/xlink" xlink:href="zookeys-456-085-g003.jpg" position="float" orientation="portrait" xlink:type="simple" id="oo_34449.jpg"/></fig><fig id="F4" position="float" orientation="portrait"><label>Figures 7–15.</label><caption><p>Antennae, dorsal views (<bold>7, 8, 10, 12, 13, 15</bold> male; <bold>9, 11, 14</bold> female): <bold>7</bold> <italic><tp:taxon-name><tp:taxon-name-part taxon-name-part-type="genus">Lycocerus</tp:taxon-name-part> <tp:taxon-name-part taxon-name-part-type="species">gracilicornis</tp:taxon-name-part></tp:taxon-name></italic> sp. n. <bold>8</bold> <italic><tp:taxon-name><tp:taxon-name-part taxon-name-part-type="genus">Lycocerus</tp:taxon-name-part> <tp:taxon-name-part taxon-name-part-type="species">longihirtus</tp:taxon-name-part></tp:taxon-name></italic> sp. n. <bold>9–10</bold> <italic><tp:taxon-name><tp:taxon-name-part taxon-name-part-type="genus">Lycocerus</tp:taxon-name-part> <tp:taxon-name-part taxon-name-part-type="species">sichuanus</tp:taxon-name-part></tp:taxon-name></italic> sp. n.; <bold>11–12</bold> <italic><tp:taxon-name><tp:taxon-name-part taxon-name-part-type="genus">Lycocerus</tp:taxon-name-part> <tp:taxon-name-part taxon-name-part-type="species">hubeiensis</tp:taxon-name-part></tp:taxon-name></italic> sp. n. <bold>13</bold> <italic><tp:taxon-name><tp:taxon-name-part taxon-name-part-type="genus">Lycocerus</tp:taxon-name-part> <tp:taxon-name-part taxon-name-part-type="species">napolovi</tp:taxon-name-part></tp:taxon-name></italic> sp. n. <bold>14–15</bold> <italic><tp:taxon-name><tp:taxon-name-part taxon-name-part-type="genus">Lycocerus</tp:taxon-name-part> <tp:taxon-name-part taxon-name-part-type="species"> quadrilineatus</tp:taxon-name-part></tp:taxon-name></italic> sp. n. Scale bar: 1.0 mm.</p></caption><graphic xmlns:xlink="http://www.w3.org/1999/xlink" xlink:href="zookeys-456-085-g004.jpg" position="float" orientation="portrait" xlink:type="simple" id="oo_34450.jpg"/></fig><fig id="F6" position="float" orientation="portrait"><label>Figures 25–33.</label><caption><p>Aedeagus (<bold>25, 28, 31</bold> ventral view <bold>26, 29, 32</bold> dorsal view <bold>27, 30, 33</bold> lateral view): <bold>25–27</bold> <italic><tp:taxon-name><tp:taxon-name-part taxon-name-part-type="genus">Lycocerus</tp:taxon-name-part> <tp:taxon-name-part taxon-name-part-type="species">hubeiensis</tp:taxon-name-part></tp:taxon-name></italic> sp. n. <bold>28–30</bold> <italic><tp:taxon-name><tp:taxon-name-part taxon-name-part-type="genus">Lycocerus</tp:taxon-name-part> <tp:taxon-name-part taxon-name-part-type="species">napolovi</tp:taxon-name-part></tp:taxon-name></italic> sp. n.; <bold>31–33</bold> <italic><tp:taxon-name><tp:taxon-name-part taxon-name-part-type="genus">Lycocerus</tp:taxon-name-part> <tp:taxon-name-part taxon-name-part-type="species"> quadrilineatus</tp:taxon-name-part></tp:taxon-name></italic> sp. n. Scale bars: 1.0 mm.</p></caption><graphic xmlns:xlink="http://www.w3.org/1999/xlink" xlink:href="zookeys-456-085-g006.jpg" position="float" orientation="portrait" xlink:type="simple" id="oo_34452.jpg"/></fig></tp:treatment-sec></tp:taxon-treatment>
