# Supplementary material for: Description of six new species of Lycocerus Gorham (Coleoptera, Cantharidae), with taxonomic note and new distribution data of some other species
Source: Zookeys. 2014 Nov 21;(456):85–107. doi: 10.3897/zookeys.456.8465 (PMC4329401; doi:10.3897/zookeys.456.8465)
Supplement: XML Treatment for Lycocerus caliginostus [file zookeys.456.8465-treatment9.xml]

<!DOCTYPE tp:taxon-treatment
  PUBLIC "-//TaxonX//DTD Taxonomic Treatment Publishing DTD v0 20100105//EN" "tax-treatment-NSO.dtd">
<tp:taxon-treatment xmlns:tp="http://www.plazi.org/taxpub"><tp:treatment-meta><kwd-group><label>Taxon classification</label><kwd><named-content content-type="kingdom">Animalia</named-content></kwd><kwd><named-content content-type="order">Coleoptera</named-content></kwd><kwd><named-content content-type="family">Cantharidae</named-content></kwd></kwd-group><mixed-citation publication-type="journal"><person-group><name><surname>Yang</surname><given-names>Yuxia</given-names></name><name><surname>Su</surname><given-names>Junyan</given-names></name><name><surname>Yang</surname><given-names>Xingke</given-names></name></person-group><article-title>Description of six new species of <italic><tp:taxon-name><tp:taxon-name-part taxon-name-part-type="genus">Lycocerus</tp:taxon-name-part></tp:taxon-name></italic> Gorham (<tp:taxon-name><tp:taxon-name-part taxon-name-part-type="order">Coleoptera</tp:taxon-name-part></tp:taxon-name>, <tp:taxon-name><tp:taxon-name-part taxon-name-part-type="family">Cantharidae</tp:taxon-name-part></tp:taxon-name>), with taxonomic note and new distribution data of some other species</article-title><source>Zookeys</source><day>21</day><month>11</month><year>2014</year><volume>2014</volume><issue>456</issue><fpage>85</fpage><lpage>107</lpage><pub-id pub-id-type="doi">10.3897/zookeys.456.8465</pub-id></mixed-citation></tp:treatment-meta><tp:nomenclature><tp:taxon-name>
                                <tp:taxon-name-part taxon-name-part-type="genus">Lycocerus</tp:taxon-name-part>
                                <tp:taxon-name-part taxon-name-part-type="species">caliginostus</tp:taxon-name-part>
                            </tp:taxon-name><tp:taxon-authority>Gorham, 1889</tp:taxon-authority><tp:nomenclature-citation-list><tp:nomenclature-citation><tp:taxon-name><tp:taxon-name-part taxon-name-part-type="genus">Lycocerus</tp:taxon-name-part> <tp:taxon-name-part taxon-name-part-type="species">caliginostus</tp:taxon-name-part></tp:taxon-name><comment> Gorham, 1889: 110.</comment></tp:nomenclature-citation><tp:nomenclature-citation><tp:taxon-name><tp:taxon-name-part taxon-name-part-type="genus">Lycocerus</tp:taxon-name-part> <tp:taxon-name-part taxon-name-part-type="species">vittaticollis</tp:taxon-name-part></tp:taxon-name><comment> Champion, 1926: 255. [Synonymized by <xref ref-type="bibr" rid="B4">Kazantsev 1999</xref>: 130].</comment></tp:nomenclature-citation></tp:nomenclature-citation-list></tp:nomenclature><tp:treatment-sec sec-type="Type material examined"><title>Type material examined.</title><p>Lectotype of <italic><tp:taxon-name><tp:taxon-name-part taxon-name-part-type="genus">Lycocerus</tp:taxon-name-part> <tp:taxon-name-part taxon-name-part-type="species">caliginostus</tp:taxon-name-part></tp:taxon-name></italic>: 1♀ (MNHN): without locality data, [h]“<tp:taxon-name><tp:taxon-name-part taxon-name-part-type="genus">Lycocerus</tp:taxon-name-part></tp:taxon-name> \ <tp:taxon-name><tp:taxon-name-part taxon-name-part-type="species">caliginosus</tp:taxon-name-part></tp:taxon-name> \ Gorh.”, [p] “TYPE”.</p><p>Paratype of <italic><tp:taxon-name><tp:taxon-name-part taxon-name-part-type="genus">Lycocerus</tp:taxon-name-part> <tp:taxon-name-part taxon-name-part-type="species">vittaticollis</tp:taxon-name-part></tp:taxon-name></italic>: 1♀ (NHMB): [p]“Birmah \ Ruby-mines”, [p]“Doherty”, [p]“Frey Coll. \ 1905.100.”, [p]“♀”, [p]“Para \ type”, [p]“<tp:taxon-name><tp:taxon-name-part taxon-name-part-type="genus">Lycoerus</tp:taxon-name-part></tp:taxon-name> \ (?) <tp:taxon-name><tp:taxon-name-part taxon-name-part-type="species">vittaticollis</tp:taxon-name-part></tp:taxon-name>, \ Champ. ”, [p]“E.M.M. 1926 \ det. G.C.C.”, [h]“<tp:taxon-name><tp:taxon-name-part taxon-name-part-type="genus">Lycocerus</tp:taxon-name-part></tp:taxon-name> \ <tp:taxon-name><tp:taxon-name-part taxon-name-part-type="species">vittaticollis</tp:taxon-name-part></tp:taxon-name> \ Champ. \ det. W. Wittmer”, [h]“<tp:taxon-name><tp:taxon-name-part taxon-name-part-type="genus">Athemus</tp:taxon-name-part></tp:taxon-name> \ <tp:taxon-name><tp:taxon-name-part taxon-name-part-type="species">caliginosus</tp:taxon-name-part></tp:taxon-name> (Gorh.) \det. S. Kazantsev 1996”, [p]“<tp:taxon-name><tp:taxon-name-part taxon-name-part-type="family">CANTHARIDAE</tp:taxon-name-part></tp:taxon-name> \ CANTH00002784”, [p]“Naturhistorisches \ Museum Basel \ Coll. W. Wittmer”.</p></tp:treatment-sec><tp:treatment-sec sec-type="Additional material examined"><title>Additional material examined.</title><p>CHINA, Yunnan: 1♀ (IZAS): Menghai, Nannuoshan, 1100–1500m, 27.IV.1957, leg. Guang-Ji Hong; 1♀ (IZAS): Xiaomengyang, 850m, 3.V.1957, leg. Panfilov; 1♂ (IZAS): same data, 2.IV.1957, leg. Ling-Chao Zang; 1♂ (IZAS): Menghai, Nannuoshan, 1250m, 24.IV.1957, leg. Panfilov; 1♂ (IZAS): Xishuangbanna, Mengsong, 1600m, 23.IV.1958, leg. Fu-Ji Pu; 1♀ (IZAS): same data, 25.IV.1958, leg. Chun-Pei Hong; 1♀ (IZAS): same data, leg. Yi-Ran Zhang; 1♀ (IZAS): same data, 22.IV.1958, leg. Xu-Wu Meng; 1♀ (IZAS): same data, 23.IV.1958, leg. Shu-Yong Wang; 1♂ (IZAS): same data, 22.IV.1958, leg. Shu-Yong Wang; 1♂ (IZAS): Cheli, Shihuiyao, 750m, 27.IV.1958, leg. Panfilov; 1♀ (IZAS): Simao, 1300m, 31.IV.1957, leg. Bushchik.</p></tp:treatment-sec><tp:treatment-sec sec-type="Distribution"><title>Distribution.</title><p>China (new record: Yunnan); Laos, Thailand, Myanmar (<xref ref-type="bibr" rid="B4">Kazantsev 1999</xref>).</p><!--PageBreak--></tp:treatment-sec><ref-list><ref id="B4"><mixed-citation xmlns:xlink="http://www.w3.org/1999/xlink" xlink:type="simple"><person-group><name name-style="western"><surname>Kazantsev</surname><given-names>SV</given-names></name></person-group> (<year>1999</year>) <article-title>Revision of <italic><tp:taxon-name><tp:taxon-name-part taxon-name-part-type="genus">Lycocerus</tp:taxon-name-part></tp:taxon-name></italic> Gorham of Indochina and adjacent regions, with the description of <italic><tp:taxon-name><tp:taxon-name-part taxon-name-part-type="genus">Walteria</tp:taxon-name-part></tp:taxon-name></italic>, a new genus (<tp:taxon-name><tp:taxon-name-part taxon-name-part-type="order">Coleoptera</tp:taxon-name-part></tp:taxon-name>, <tp:taxon-name><tp:taxon-name-part taxon-name-part-type="family">Cantharidae</tp:taxon-name-part></tp:taxon-name>).</article-title><source>Entomologica Basiliensia</source><volume>21</volume>: <fpage>115</fpage>–<lpage>134</lpage>.</mixed-citation></ref></ref-list></tp:taxon-treatment>
