# Supplementary material for: Description of six new species of Lycocerus Gorham (Coleoptera, Cantharidae), with taxonomic note and new distribution data of some other species
Source: Zookeys. 2014 Nov 21;(456):85–107. doi: 10.3897/zookeys.456.8465 (PMC4329401; doi:10.3897/zookeys.456.8465)
Supplement: XML Treatment for Lycocerus semiextensus [file zookeys.456.8465-treatment16.xml]

<!DOCTYPE tp:taxon-treatment
  PUBLIC "-//TaxonX//DTD Taxonomic Treatment Publishing DTD v0 20100105//EN" "tax-treatment-NSO.dtd">
<tp:taxon-treatment xmlns:tp="http://www.plazi.org/taxpub"><tp:treatment-meta><kwd-group><label>Taxon classification</label><kwd><named-content content-type="kingdom">Animalia</named-content></kwd><kwd><named-content content-type="order">Coleoptera</named-content></kwd><kwd><named-content content-type="family">Cantharidae</named-content></kwd></kwd-group><mixed-citation publication-type="journal"><person-group><name><surname>Yang</surname><given-names>Yuxia</given-names></name><name><surname>Su</surname><given-names>Junyan</given-names></name><name><surname>Yang</surname><given-names>Xingke</given-names></name></person-group><article-title>Description of six new species of <italic><tp:taxon-name><tp:taxon-name-part taxon-name-part-type="genus">Lycocerus</tp:taxon-name-part></tp:taxon-name></italic> Gorham (<tp:taxon-name><tp:taxon-name-part taxon-name-part-type="order">Coleoptera</tp:taxon-name-part></tp:taxon-name>, <tp:taxon-name><tp:taxon-name-part taxon-name-part-type="family">Cantharidae</tp:taxon-name-part></tp:taxon-name>), with taxonomic note and new distribution data of some other species</article-title><source>Zookeys</source><day>21</day><month>11</month><year>2014</year><volume>2014</volume><issue>456</issue><fpage>85</fpage><lpage>107</lpage><pub-id pub-id-type="doi">10.3897/zookeys.456.8465</pub-id></mixed-citation></tp:treatment-meta><tp:nomenclature><tp:taxon-name>
                                <tp:taxon-name-part taxon-name-part-type="genus">Lycocerus</tp:taxon-name-part>
                                <tp:taxon-name-part taxon-name-part-type="species">semiextensus</tp:taxon-name-part>
                            </tp:taxon-name><tp:taxon-authority>(Wittmer, 1995)</tp:taxon-authority><tp:nomenclature-citation-list><tp:nomenclature-citation><tp:taxon-name><tp:taxon-name-part taxon-name-part-type="genus">Athemus</tp:taxon-name-part> (<tp:taxon-name-part taxon-name-part-type="subgenus">Andrathemus</tp:taxon-name-part>) <tp:taxon-name-part taxon-name-part-type="species">rubripennis</tp:taxon-name-part></tp:taxon-name><comment> Pic: <xref ref-type="bibr" rid="B14">Wittmer 1978</xref>: 158, Fig. 9 (parte).</comment></tp:nomenclature-citation><tp:nomenclature-citation><tp:taxon-name><tp:taxon-name-part taxon-name-part-type="genus">Athemus</tp:taxon-name-part> (<tp:taxon-name-part taxon-name-part-type="subgenus">Andrathemus</tp:taxon-name-part>) <tp:taxon-name-part taxon-name-part-type="species">semiextensus</tp:taxon-name-part></tp:taxon-name><comment> Wittmer, 1995: 264, Figs 123–124.</comment></tp:nomenclature-citation></tp:nomenclature-citation-list></tp:nomenclature><tp:treatment-sec sec-type="Type material examined"><title>Type material examined.</title><p>Holotype: 1♂ (NHMB): [p]“E-Nepal \ Koshi \ M. Brancucci”, [p]“Gufa-Gorza \ 2800-2100m \ 4.VI.1985”, [h]“REM \ 94 \ 4.7”, [h]“<tp:taxon-name><tp:taxon-name-part taxon-name-part-type="genus">Athemus</tp:taxon-name-part></tp:taxon-name> s.str. \ <tp:taxon-name><tp:taxon-name-part taxon-name-part-type="species">semiextensus</tp:taxon-name-part></tp:taxon-name> \ Wittm. \ det. W. Wittmer”, [p]“HOLOTYPUS”, [p]“<tp:taxon-name><tp:taxon-name-part taxon-name-part-type="family">CANTHARIDAE</tp:taxon-name-part></tp:taxon-name> \ CANTH00001301”.</p></tp:treatment-sec><tp:treatment-sec sec-type="Additional material examined"><title>Additional material examined.</title><p>CHINA, Xizang: 1♂ (IZAS): Droma, 2800m, 8.VI.1961, leg. Lin-Yao Wang; 1 ♀ (IZAS): same data, 7.VI.1961; 1 ♂ (IZAS): same data, 5.VI.1961; 1 ♀ (IZAS): same data, 6.VI.1961.</p></tp:treatment-sec><tp:treatment-sec sec-type="Distribution"><title>Distribution.</title><p>China (new record: Xizang); India, Bhutan, Nepal (<xref ref-type="bibr" rid="B6">Kazantsev and Brancucci 2007</xref>).</p></tp:treatment-sec><ref-list><ref id="B14"><mixed-citation xmlns:xlink="http://www.w3.org/1999/xlink" xlink:type="simple"><person-group><name name-style="western"><surname>Wittmer</surname><given-names>W</given-names></name></person-group> (<year>1978</year>) <article-title>Ergebnisse der Bhutan-Expedition 1972 des Naturhistorisches Museums in Basel. <tp:taxon-name><tp:taxon-name-part taxon-name-part-type="order">Coleoptera</tp:taxon-name-part></tp:taxon-name>: Fam. <tp:taxon-name><tp:taxon-name-part taxon-name-part-type="family">Cantharidae</tp:taxon-name-part></tp:taxon-name> (4. Teil) und Bemerkungen zu einigen Arten aus angrenzenden Gebieten.</article-title><source>Entomologica Basiliensia</source><volume>3</volume>: <fpage>151</fpage>–<lpage>161</lpage>.</mixed-citation></ref><ref id="B6"><mixed-citation xmlns:xlink="http://www.w3.org/1999/xlink" xlink:type="simple"><person-group><name name-style="western"><surname>Kazantsev</surname><given-names>SV</given-names></name><name name-style="western"><surname>Brancucci</surname><given-names>M</given-names></name></person-group> (<year>2007</year>) <article-title><tp:taxon-name><tp:taxon-name-part taxon-name-part-type="family">Cantharidae</tp:taxon-name-part></tp:taxon-name>.</article-title> In: <person-group><name name-style="western"><surname>Löbl</surname><given-names>I</given-names></name><name name-style="western"><surname>Smetana</surname><given-names>A</given-names></name></person-group> (<role>Eds</role>) <source>Catalogue of Palaearctic <tp:taxon-name><tp:taxon-name-part taxon-name-part-type="order">Coleoptera</tp:taxon-name-part></tp:taxon-name></source>, <volume>Vol. 4</volume>. <publisher-name>Apollo Books</publisher-name>, <publisher-loc>Stenstrup</publisher-loc>, <fpage>234</fpage>–<lpage>298</lpage>.</mixed-citation></ref></ref-list></tp:taxon-treatment>
